# Supplementary material for: Extrafloral nectar fuels ant life in deserts
Source: AoB Plants. 2014 Nov 7;6:plu068. doi: 10.1093/aobpla/plu068 (PMC4262941; doi:10.1093/aobpla/plu068)
Supplement: Additional Information [file supp_plu068_plu068supp_file1.xls]

## Sheet: Hoja1
Weighted interaction matrix (number of visits) for the Jarillal
Ant/plant		Opuntia	Tephrocactus	Senna	Prosopis	Tephrocactus	Prosopis	Deuterocohnia	N° of visits
species		sulphurea	articulatus	rigida	chilensis	alexenderi	torquata	longipetala	per ant sp.
Camponotus	mus	16	14	20	1	4	1	3	59
Camponotus	blandus	3	4	6	2	7	1	0	23
Dorymyrmex	planidens	22	31	1	0	4	5	0	63
Dorymyrmex	spurius	1	2	1	0	0	3	0	7
Camponotus	punctulatus	5	3	7	0	0	0	0	15
Dorymyrmex	exsanguis	8	4	1	0	0	0	0	13
Forelius	albiventris	7	2	0	0	1	0	0	10
Brachymyrmex	patagonicus	5	2	0	0	2	0	0	9
Solenopsis	sp.1	2	1	0	0	0	0	0	3
Solenopsis	sp.2	1	1	0	0	0	0	0	2
Dorymyrmex	ensifer	4	0	0	0	0	0	0	4
Dorymyrmex	sp1	2	0	0	0	0	0	0	2
Forelius	chalybaeus	0	0	0	2	0	0	0	2
Pheidole	bergi	2	0	0	0	0	0	0	2
Cephalotes	bruchi	0	0	0	2	0	0	0	2
Cephalotes	liogaster	0	0	0	1	0	0	0	1
Pseudomyrmex	denticollis	0	0	0	1	0	0	0	1
Dorymyrmex	breviscapis	1	0	0	0	0	0	0	1
N° of visits	per plant sp.	79	64	36	9	18	10	3
