# Supplementary material for: Extrafloral nectar fuels ant life in deserts
Source: AoB Plants. 2014 Nov 7;6:plu068. doi: 10.1093/aobpla/plu068 (PMC4262941; doi:10.1093/aobpla/plu068)
Supplement: Additional Information [file supp_plu068_plu068supp_file2.xls]

## Sheet: Hoja1
Weighted interaction matrix (number of visits) for the Piedmont
Ant/plant		Opuntia	Prosopis	Senna	Prosopis	Acacia	Acacia	Prosopis	Acacia	N° of visits
species		sulphurea	chilensis	rigida	torquata	gilliesii	aroma	flexuosa	visco	per ant sp.
Camponotus	blandus	19	7	43	17	4	3	5	3	101
Camponotus	mus	13	2	24	5	4	3	3	1	55
Brachymyrmex	patagonicus	43	2	4	1	1	1	0	1	53
Camponotus	punctulatus	8	1	6	3	3	3	0	0	24
Dorymyrmex	spurius	12	2	4	1	1	1	0	0	21
Crematogaster	quadriformis	13	1	2	1	0	0	1	1	19
Forelius	albiventris	18	1	1	4	0	1	0	0	25
Dorymyrmex	exsanguis	19	3	19	0	1	0	0	0	42
Dorymyrmex	sp1	3	1	10	0	0	1	0	0	15
Pseudomyrmex	denticollis	4	5	0	0	1	0	0	0	10
Camponotus	substitutus	2	1	1	0	0	0	0	0	4
Pheidole	bergi	6	2	0	0	0	0	0	0	8
Dorymyrmex	breviscapis	5	0	1	0	0	0	0	0	6
Cephalotes	bruchi	1	2	0	0	0	0	0	0	3
Crematogaster	rochai	0	1	0	0	0	0	1	0	2
Cephalotes	liogaster	0	1	0	0	0	0	1	0	2
Solenopsis	sp1	7	0	0	0	0	0	0	0	7
Forelius	chalybaeus	6	0	0	0	0	0	0	0	6
Dorymyrmex	wolffhuegeli	5	0	0	0	0	0	0	0	5
Dorymyrmex	ensifer	4	0	0	0	0	0	0	0	4
Pseudomyrmex	sp.1	2	0	0	0	0	0	0	0	2
Forelius	rufus	2	0	0	0	0	0	0	0	2
Pheidole	tricontricta	1	0	0	0	0	0	0	0	1
N° of visits	per plant sp.	193	32	115	32	15	13	11	6
